# Supplementary material for: Modeling In Vitro Osteoarthritis Phenotypes in a Vascularized Bone Model Based on a Bone-Marrow Derived Mesenchymal Cell Line and Endothelial Cells
Source: Int J Mol Sci. 2021 Sep 3;22(17):9581. doi: 10.3390/ijms22179581 (PMC8430538; doi:10.3390/ijms22179581)
Supplement: Supplementary file 1 [file ijms-22-09581-s001.zip]

Archive with 1 entries (1 files):
- ijms-1303860-supplementary.pdf
